# Supplementary material for: Characterization and distribution of a 14-Mb chromosomal inversion in native populations of rainbow trout (Oncorhynchus mykiss)
Source: G3 (Bethesda). 2024 Jun 17;14(7):jkae100. doi: 10.1093/g3journal/jkae100 (PMC11228831; doi:10.1093/g3journal/jkae100)
Supplement: jkae100_Supplementary_Data [file jkae100_supplementary_data.zip]

Archive with 2 entries (2 files):
- Supplemental_Figure_1_G3-2024-405001.docx
- Supplemental_Tables_1_and_2_G3-2024-405001.xlsx
