# Supplementary material for: Characterization and distribution of a 14-Mb chromosomal inversion in native populations of rainbow trout (Oncorhynchus mykiss)
Source: G3 (Bethesda). 2024 Jun 17;14(7):jkae100. doi: 10.1093/g3journal/jkae100 (PMC11228831; doi:10.1093/g3journal/jkae100)
Supplement: jkae100_Supplementary_Data [file jkae100_supplementary_data.zip › Supplemental_Tables_1_and_2_G3-2024-405001.xlsx]

## Sheet: Supplemental Table 1
Sample Location	Phylogroup	Subspecies	Ancestral	Inverted	Sample Size	Associated Publication	Data Access
Golden Trout Creek	Golden Trout Complex	O. m. aguabonita	0	1	10	Habibi et al. (2022)	PRJNA804589
South Fork Kern River	Golden Trout Complex	O. m. aguabonita	0	1	12	Habibi et al. (2022)	PRJNA804589
Kern River	Golden Trout Complex	O. m. gilberti	0	1	10	Habibi et al. (2022)	PRJNA804589
Kern River	Golden Trout Complex	O. m. whitei	0.0285714	0.971429	17	Habibi et al. (2022)	PRJNA804589
American River	Central Valley	O. m. irideus	0	1	5	Habibi et al. (2022)	PRJNA804589
Matilija Creek	Coastal	O. m. irideus	0.61	0.39	18	Campbell et al. (2021)	https://doi.org/10.25338/B8KH0X
Scott Creek	Coastal	O. m. irideus	1	0	10	Campbell et al. (2021)	https://doi.org/10.25338/B8KH0X
West Fork San Gabriel River	Coastal	O. m. irideus	0.3	0.7	10	Campbell et al. (2021)	https://doi.org/10.25338/B8KH0X
West Fork San Luis Rey	Coastal	O. m. irideus	0.68	0.32	8	Campbell et al. (2021)	https://doi.org/10.25338/B8KH0X
Scott Creek	Coastal	O. m. irideus	0.98	0.02	12	Campbell et al. (2021)	https://doi.org/10.25338/B8KH0X
Stanislaus	Central Valley	O. m. irideus	0.5	0.5	1	Habibi et al. (2022)	PRJNA804589
Yuba	Central Valley	O. m. irideus	0	1	2	Habibi et al. (2022)	PRJNA804589
Hatchery - Darrah Springs Hatchery	Central Valley	O. m. aquilarum	0	1	5	Habibi et al. (2022)	PRJNA804589
Eagle Lake	Central Valley	O. m. aquilarum	0.3	0.7	5	Habibi et al. (2022)	PRJNA804589
Hatchery	Hatchery Strain		0.214286	0.785714	7	Habibi et al. (2022)	PRJNA804589
Hatchery - Crystal Hatchery	Hatchery Strain		0.05	0.95	10	Habibi et al. (2022)	PRJNA804589
Upper McCloud River	McCloud River	O. m. calisulat	0	1	72	Habibi et al. (2022)	PRJNA804589
Goose Lake	Goose Lake Redband	O. m. ssp.	0	1	30	Habibi et al. (2022)	PRJNA804589
Lower Pit River	Pit River Redband	O. m. stonei	0	1	12	Habibi et al. (2022)	PRJNA804589
NF Pit River	Pit River Redband	O. m. stonei	0	1	39	Habibi et al. (2022)	PRJNA804589
SF Pit River	Pit River Redband	O. m. stonei	0	1	10	Habibi et al. (2022)	PRJNA804589
Surprise Valley	Warner Lakes Redband	O. m. ssp.	0.04	0.96	25	Habibi et al. (2022)	PRJNA804589
Upper Pit River	Pit River Redband	O. m. stonei	0.333	0.666	3	Habibi et al. (2022)	PRJNA804589
Warner Valley	Warner Lakes Redband	O. m. ssp.	0	1	10	Habibi et al. (2022)	PRJNA804589
Yuba North Fork	Coastal	O. m. irideus	0	1	3	Habibi et al. (2022)	PRJNA804589
NewRiver	Coastal	O. m. irideus	0	1	17	Prince et al. (2017)	SRR5373637
SiletzRiver	Coastal	O. m. irideus	0	1	19	Prince et al. (2017)	SRR5373637
UmpquaRiver	Coastal	O. m. irideus	0	1	22	Prince et al. (2017)	SRR5373637
Sashin	Coastal	O. m. irideus	0	1	19	Hale et al. (2013)	doi:10.5061/dryad.c6fb2
Lake Iliamna	Coastal	O. m. irideus	0	1	24	Aroustegi et al. (2019)	PRJNA516640
Little Sheep Creek	Coastal	O. m. irideus	0	1	19	Hale et al. (2013)	doi:10.5061/dryad.c6fb2
Willamette	Coastal	O. m. irideus	0	1	19	Michelleti et al. (2017)	PRJNA415965
Hood	Coastal	O. m. irideus	0	1	16	Michelleti et al. (2017)	PRJNA415965
Salmon	Coastal	O. m. irideus	0	1	9	Michelleti et al. (2017)	PRJNA415965
Klickitat	Coastal	O. m. irideus	0	1	4	Michelleti et al. (2017)	PRJNA415965
Elwha	Coastal	O. m. irideus	0.037	0.963	83	Fraik et al. (2021)	PRJNA690579
Lewis	Coastal	O. m. irideus	0	1	14	Michelleti et al. (2017)	PRJNA415965
Methow	Coastal	O. m. irideus	0	1	15	Michelleti et al. (2017)	PRJNA415965
Eel River_Van Arzdale	Coastal	O. m. irideus	0.313	0.688	24	Prince et al. (2017)	PRJNA379021
Eel River_Middle creek	Coastal	O. m. irideus	0.58	0.42	25	Prince et al. (2017)	PRJNA379021
Eel River_Trout creek	Coastal	O. m. irideus	0	1	26	Prince et al. (2017)	PRJNA379021

## Sheet: Supplemental Table 2
Sample Location	Phylogroup	Subspecies	Ancestral	Inverted	Sample Size	Associated Publication
Alameda Ck.	Coastal	O. m. irideus	0.8125	0.1875	40	LeGall et al. (2024)
Big Ck.	Coastal	O. m. irideus	0.770833	0.229167	72	LeGall et al. (2024)
Dry Ck. (Russian R.)	Coastal	O. m. irideus	0.74359	0.25641	78	LeGall et al. (2024)
Eel R. (Van Arsdale Fisheries Station)	Coastal	O. m. irideus	0.413043	0.586957	46	LeGall et al. (2024)
Foster Ck.	Coastal	O. m. irideus	0	1	9	LeGall et al. (2024)
Freshwater Ck.	Coastal	O. m. irideus	0.595238	0.404762	42	LeGall et al. (2024)
Little NF (Tenmile Ck.)	Coastal	O. m. irideus	0.875	0.125	44	LeGall et al. (2024)
Mad R.	Coastal	O. m. irideus	0.625	0.375	16	LeGall et al. (2024)
Mckenzie R.	Coastal	O. m. irideus	0	1	25	LeGall et al. (2024)
MF Eel R.	Coastal	O. m. irideus	0.532609	0.467391	46	LeGall et al. (2024)
South Santiam R.	Coastal	O. m. irideus	0	1	21	LeGall et al. (2024)
Willamette R.	Coastal	O. m. irideus	0	1	12	LeGall et al. (2024)
Coldwater Canyon Ck.	Coastal	O. m. irideus	1	0	35	LeGall et al. (2024)
Hilton Ck. (Santa Ynez R.)	Coastal	O. m. irideus	0.65625	0.34375	16	LeGall et al. (2024)
Piru Ck. (Santa Clara R.)	Coastal	O. m. irideus	0.566667	0.433333	15	LeGall et al. (2024)
WF San Luis Rey R.	Coastal	O. m. irideus	0.722222	0.277778	9	LeGall et al. (2024)
North Arm Rice Ck. (Feather R.)	Central Valley	O. m. irideus	0.0517241	0.948276	29	LeGall et al. (2024)
Frog Ck. (Tuolumne R.)	Central Valley	O. m. irideus	0.3	0.7	20	LeGall et al. (2024)
MF American R.	Central Valley	O. m. irideus	0	1	42	LeGall et al. (2024)
Moosehead Ck. (McCloud R.)	McCloud River	O. m. calisulat	0	1	14	LeGall et al. (2024)
Sheepheaven Ck. (McCloud R.)	McCloud River	O. m. calisulat	0	1	13	LeGall et al. (2024)
Nimbus Hatchery (Amercian R.)	Central Valley	O. m. irideus	0.585106	0.414894	47	LeGall et al. (2024)
Coleman Hatchery (Battle Ck.)	Central Valley	O. m. irideus	0.105263	0.894737	76	LeGall et al. (2024)
Deer Ck.	Central Valley	O. m. irideus	0.0555556	0.944444	18	LeGall et al. (2024)
Feather R. Hatchery	Central Valley	O. m. irideus	0.145161	0.854839	62	LeGall et al. (2024)
Mokelumne R. Hatchery	Central Valley	O. m. irideus	0.147368	0.852632	95	LeGall et al. (2024)
Thomes Ck.	Central Valley	O. m. irideus	0.166667	0.833333	6	LeGall et al. (2024)
Eagle Lake	Central Valley	O. m. aquilarum	0.239837	0.760163	113	LeGall et al. (2024)
Mt. Shasta Hatchery (American R.)	Hatchery strain		0.633333	0.366667	15	LeGall et al. (2024)
Wyoming Hatchery	Hatchery strain		0	1	32	LeGall et al. (2024)
Hot Ck. Hatchery (Kamloops Strain)	Hatchery strain		0	1	16	LeGall et al. (2024)
Coleman Hatchery	Hatchery strain		0.214286	0.785714	32	LeGall et al. (2024)
Hot Ck. Hatchery	Hatchery strain		0.472222	0.527778	36	LeGall et al. (2024)
Kamloops Hatchery Junc Res	Hatchery strain		0.159091	0.840909	22	LeGall et al. (2024)
Kamloops Hatchery June Lake	Hatchery strain		0.1	0.9	20	LeGall et al. (2024)
Pit R. Hatchery	Hatchery strain		0	1	47	LeGall et al. (2024)
Shasta R. Hatchery	Hatchery strain		0.48913	0.51087	46	LeGall et al. (2024)
Horse Linto Ck.	Coastal	O. m. irideus	0.0543478	0.945652	46	LeGall et al. (2024)
Shasta R.	Coastal	O. m. irideus	0	1	36	LeGall et al. (2024)
Spring Ck.	Klamath Redband	O. m. newberri	0	1	16	LeGall et al. (2024)
Buck Ck. (Goose Lake)	Goose Lake Redband	O. m. ssp.	0	1	24	LeGall et al. (2024)
NF Deep Ck.	Warner Lakes Redband	O. m. ssp.	0.0666667	0.933333	15	LeGall et al. (2024)
NF Shields Ck. (Pit R.)	Pit River Redband	O. m. stonei	0	1	15	LeGall et al. (2024)
SF Deep Ck.	Warner Lakes Redband	O. m. ssp.	0	1	15	LeGall et al. (2024)
SF Shields Ck. (Pit R.)	Pit River Redband	O. m. stonei	0	1	13	LeGall et al. (2024)
Big Whitney (Golden Trout Ck.)	Golden Trout Complex	O. m. aguabonita	0	1	15	LeGall et al. (2024)
Volcanic Ck. (Golden Trout Ck.)	Golden Trout Complex	O. m. aguabonita	0	1	37	LeGall et al. (2024)
Upper Groundhog meadow (Golden Trout Ck.)	Golden Trout Complex	O. m. aguabonita	0	1	25	LeGall et al. (2024)
Chagoopa Ck.	Golden Trout Complex	O. m. gilberti	0	1	9	LeGall et al. (2024)
Golden Trout Ck.	Golden Trout Complex	O. m. aguabonita	0	1	29	LeGall et al. (2024)
Groundhog meadow (Golden Trout Ck.)	Golden Trout Complex	O. m. aguabonita	0	1	26	LeGall et al. (2024)
Salt Lick Ck. (Golden Trout Ck.)	Golden Trout Complex	O. m. aguabonita	0	1	26	LeGall et al. (2024)
Tunnel Station (Golden Trout Ck.)	Golden Trout Complex	O. m. aguabonita	0	1	22	LeGall et al. (2024)
Kern R.	Golden Trout Complex	O. m. gilberti	0	1	14	LeGall et al. (2024)
Broders Cabin (Little Kern R.)	Golden Trout Complex	O. m. whitei	0	1	28	LeGall et al. (2024)
NF Clicks Ck. (Little Kern R.)	Golden Trout Complex	O. m. whitei	0	1	30	LeGall et al. (2024)
Upper Mulkey Ck.	Golden Trout Complex	O. m. aguabonita	0	1	30	LeGall et al. (2024)
NOTE, microhaplotype data are available for download in LeGall et al 2024
